# Supplementary material for: The Causal Effect of Iron Traits on Risk of Hypertrophic Scarring: A Two‐Sample Mendelian Randomization Study
Source: J Cosmet Dermatol. 2025 May 2;24(5):e70216. doi: 10.1111/jocd.70216 (PMC12046542; doi:10.1111/jocd.70216)
Supplement: Supplementary file 1 — Table S1. The results of SNP selection (IDA to HTS). [file JOCD-24-e70216-s001.csv]

SNP	chr	pos	beta.outcome	se.outcome	samplesize.outcome	pval.outcome	eaf.outcome	effect_allele.outcome	other_allele.outcome	outcome	id.outcome	originalname.outcome	outcome.deprecated	mr_keep.outcome	data_source.outcome
rs12374070	3	71352091	0.0695	0.0538	NA	0.1967	0.3913	C	A	Hypertrophic scar || id:finn-b-L12_HYPETROPHICSCAR	finn-b-L12_HYPETROPHICSCAR	Hypertrophic scar	Hypertrophic scar || ||	TRUE	igd
rs11735395	4	41784189	-0.1404	0.1828	NA	0.4425	0.0206	T	C	Hypertrophic scar || id:finn-b-L12_HYPETROPHICSCAR	finn-b-L12_HYPETROPHICSCAR	Hypertrophic scar	Hypertrophic scar || ||	TRUE	igd
rs9549211	13	41021168	-0.1351	0.0525	NA	0.0101	0.5992	G	C	Hypertrophic scar || id:finn-b-L12_HYPETROPHICSCAR	finn-b-L12_HYPETROPHICSCAR	Hypertrophic scar	Hypertrophic scar || ||	TRUE	igd
rs117372722	17	59478616	0.1009	0.1664	NA	0.5443	0.02435	T	G	Hypertrophic scar || id:finn-b-L12_HYPETROPHICSCAR	finn-b-L12_HYPETROPHICSCAR	Hypertrophic scar	Hypertrophic scar || ||	TRUE	igd
rs112648809	1	246067504	-0.3982	0.1981	NA	0.0444304	0.01775	A	G	Hypertrophic scar || id:finn-b-L12_HYPETROPHICSCAR	finn-b-L12_HYPETROPHICSCAR	Hypertrophic scar	Hypertrophic scar || ||	TRUE	igd
rs6724822	2	173110149	0.1134	0.061	NA	0.0633199	0.2324	C	T	Hypertrophic scar || id:finn-b-L12_HYPETROPHICSCAR	finn-b-L12_HYPETROPHICSCAR	Hypertrophic scar	Hypertrophic scar || ||	TRUE	igd
rs76391274	1	9217876	-0.0756	0.369	NA	0.8377	0.005199	A	G	Hypertrophic scar || id:finn-b-L12_HYPETROPHICSCAR	finn-b-L12_HYPETROPHICSCAR	Hypertrophic scar	Hypertrophic scar || ||	TRUE	igd
rs79691981	3	14563362	-0.0683	0.1115	NA	0.54	0.05758	A	G	Hypertrophic scar || id:finn-b-L12_HYPETROPHICSCAR	finn-b-L12_HYPETROPHICSCAR	Hypertrophic scar	Hypertrophic scar || ||	TRUE	igd
rs8176479	2	188357179	-0.029	0.0579	NA	0.6169	0.2683	A	C	Hypertrophic scar || id:finn-b-L12_HYPETROPHICSCAR	finn-b-L12_HYPETROPHICSCAR	Hypertrophic scar	Hypertrophic scar || ||	TRUE	igd
rs145594221	19	49575056	-0.2237	0.1212	NA	0.0650205	0.04641	G	C	Hypertrophic scar || id:finn-b-L12_HYPETROPHICSCAR	finn-b-L12_HYPETROPHICSCAR	Hypertrophic scar	Hypertrophic scar || ||	TRUE	igd
rs544012688	4	80635869	-0.0439	0.0884	NA	0.6194	0.09375	A	C	Hypertrophic scar || id:finn-b-L12_HYPETROPHICSCAR	finn-b-L12_HYPETROPHICSCAR	Hypertrophic scar	Hypertrophic scar || ||	TRUE	igd
rs12135684	1	248458760	0.0348	0.0631	NA	0.581599	0.2111	A	C	Hypertrophic scar || id:finn-b-L12_HYPETROPHICSCAR	finn-b-L12_HYPETROPHICSCAR	Hypertrophic scar	Hypertrophic scar || ||	TRUE	igd
rs6737938	2	226400909	-0.3176	0.2821	NA	0.2601	0.008548	T	C	Hypertrophic scar || id:finn-b-L12_HYPETROPHICSCAR	finn-b-L12_HYPETROPHICSCAR	Hypertrophic scar	Hypertrophic scar || ||	TRUE	igd
rs117725035	17	57289661	-0.1263	0.1635	NA	0.4399	0.02584	G	A	Hypertrophic scar || id:finn-b-L12_HYPETROPHICSCAR	finn-b-L12_HYPETROPHICSCAR	Hypertrophic scar	Hypertrophic scar || ||	TRUE	igd
