# Supplementary material for: The Causal Effect of Iron Traits on Risk of Hypertrophic Scarring: A Two‐Sample Mendelian Randomization Study
Source: J Cosmet Dermatol. 2025 May 2;24(5):e70216. doi: 10.1111/jocd.70216 (PMC12046542; doi:10.1111/jocd.70216)
Supplement: Supplementary file 2 — Table S2. The results of SNP selection (TF to HTS). [file JOCD-24-e70216-s004.csv]

SNP	chr	pos	beta.outcome	se.outcome	samplesize.outcome	pval.outcome	eaf.outcome	effect_allele.outcome	other_allele.outcome	outcome	id.outcome	originalname.outcome	outcome.deprecated	mr_keep.outcome	data_source.outcome
rs3811658	3	133476852	0.1039	0.0555	NA	0.0612407	0.3134	T	C	Hypertrophic scar || id:finn-b-L12_HYPETROPHICSCAR	finn-b-L12_HYPETROPHICSCAR	Hypertrophic scar	Hypertrophic scar || ||	TRUE	igd
rs12978009	19	17113634	-0.0129	0.0563	NA	0.8188	0.2997	A	G	Hypertrophic scar || id:finn-b-L12_HYPETROPHICSCAR	finn-b-L12_HYPETROPHICSCAR	Hypertrophic scar	Hypertrophic scar || ||	TRUE	igd
rs11680788	2	33059096	0.0204	0.1028	NA	0.8424	0.06684	T	C	Hypertrophic scar || id:finn-b-L12_HYPETROPHICSCAR	finn-b-L12_HYPETROPHICSCAR	Hypertrophic scar	Hypertrophic scar || ||	TRUE	igd
rs4291160	7	11974451	-0.0452	0.0594	NA	0.4468	0.2496	G	T	Hypertrophic scar || id:finn-b-L12_HYPETROPHICSCAR	finn-b-L12_HYPETROPHICSCAR	Hypertrophic scar	Hypertrophic scar || ||	TRUE	igd
rs744653	2	190378750	-0.0835	0.0723	NA	0.2483	0.8504	T	C	Hypertrophic scar || id:finn-b-L12_HYPETROPHICSCAR	finn-b-L12_HYPETROPHICSCAR	Hypertrophic scar	Hypertrophic scar || ||	TRUE	igd
rs1354342	8	107200980	0.0309	0.1095	NA	0.778001	0.9404	G	A	Hypertrophic scar || id:finn-b-L12_HYPETROPHICSCAR	finn-b-L12_HYPETROPHICSCAR	Hypertrophic scar	Hypertrophic scar || ||	TRUE	igd
rs946526	1	46487168	0.169	0.1513	NA	0.2642	0.9702	C	T	Hypertrophic scar || id:finn-b-L12_HYPETROPHICSCAR	finn-b-L12_HYPETROPHICSCAR	Hypertrophic scar	Hypertrophic scar || ||	TRUE	igd
rs10055024	5	11149808	-0.0298	0.0545	NA	0.584501	0.3372	T	C	Hypertrophic scar || id:finn-b-L12_HYPETROPHICSCAR	finn-b-L12_HYPETROPHICSCAR	Hypertrophic scar	Hypertrophic scar || ||	TRUE	igd
rs1865383	4	73110424	0.0336	0.0549	NA	0.540201	0.3268	T	G	Hypertrophic scar || id:finn-b-L12_HYPETROPHICSCAR	finn-b-L12_HYPETROPHICSCAR	Hypertrophic scar	Hypertrophic scar || ||	TRUE	igd
rs10935059	3	133132496	0.109	0.0962	NA	0.2571	0.9204	T	G	Hypertrophic scar || id:finn-b-L12_HYPETROPHICSCAR	finn-b-L12_HYPETROPHICSCAR	Hypertrophic scar	Hypertrophic scar || ||	TRUE	igd
rs7616492	3	133654846	0.0622	0.0543	NA	0.252	0.3572	A	G	Hypertrophic scar || id:finn-b-L12_HYPETROPHICSCAR	finn-b-L12_HYPETROPHICSCAR	Hypertrophic scar	Hypertrophic scar || ||	TRUE	igd
rs6486121	11	13355770	0.0789	0.0515	NA	0.1253	0.4957	T	C	Hypertrophic scar || id:finn-b-L12_HYPETROPHICSCAR	finn-b-L12_HYPETROPHICSCAR	Hypertrophic scar	Hypertrophic scar || ||	TRUE	igd
rs1495741	8	18272881	0.0478	0.0592	NA	0.4194	0.7494	A	G	Hypertrophic scar || id:finn-b-L12_HYPETROPHICSCAR	finn-b-L12_HYPETROPHICSCAR	Hypertrophic scar	Hypertrophic scar || ||	TRUE	igd
rs2275901	22	19135603	0.0057	0.0583	NA	0.9224	0.268	A	G	Hypertrophic scar || id:finn-b-L12_HYPETROPHICSCAR	finn-b-L12_HYPETROPHICSCAR	Hypertrophic scar	Hypertrophic scar || ||	TRUE	igd
rs1110446	6	30070937	-0.037	0.0759	NA	0.6257	0.146	T	C	Hypertrophic scar || id:finn-b-L12_HYPETROPHICSCAR	finn-b-L12_HYPETROPHICSCAR	Hypertrophic scar	Hypertrophic scar || ||	TRUE	igd
rs1800562	6	26093141	-0.0623	0.136	NA	0.6467	0.03698	A	G	Hypertrophic scar || id:finn-b-L12_HYPETROPHICSCAR	finn-b-L12_HYPETROPHICSCAR	Hypertrophic scar	Hypertrophic scar || ||	TRUE	igd
rs9990333	3	195827205	0.0564	0.0523	NA	0.2809	0.4097	T	C	Hypertrophic scar || id:finn-b-L12_HYPETROPHICSCAR	finn-b-L12_HYPETROPHICSCAR	Hypertrophic scar	Hypertrophic scar || ||	TRUE	igd
rs2374503	12	106034829	0.0924	0.0534	NA	0.0832204	0.37	C	G	Hypertrophic scar || id:finn-b-L12_HYPETROPHICSCAR	finn-b-L12_HYPETROPHICSCAR	Hypertrophic scar	Hypertrophic scar || ||	TRUE	igd
rs12371237	12	29831076	-0.0513	0.0553	NA	0.3539	0.3146	A	C	Hypertrophic scar || id:finn-b-L12_HYPETROPHICSCAR	finn-b-L12_HYPETROPHICSCAR	Hypertrophic scar	Hypertrophic scar || ||	TRUE	igd
rs9268633	6	32406473	-0.0205	0.0718	NA	0.7752	0.842	G	A	Hypertrophic scar || id:finn-b-L12_HYPETROPHICSCAR	finn-b-L12_HYPETROPHICSCAR	Hypertrophic scar	Hypertrophic scar || ||	TRUE	igd
rs17376530	3	133555155	-0.062	0.0784	NA	0.4286	0.1258	T	C	Hypertrophic scar || id:finn-b-L12_HYPETROPHICSCAR	finn-b-L12_HYPETROPHICSCAR	Hypertrophic scar	Hypertrophic scar || ||	TRUE	igd
rs2165554	9	119479774	-0.0386	0.0517	NA	0.4559	0.4543	T	C	Hypertrophic scar || id:finn-b-L12_HYPETROPHICSCAR	finn-b-L12_HYPETROPHICSCAR	Hypertrophic scar	Hypertrophic scar || ||	TRUE	igd
rs174577	11	61604814	0.0238	0.0521	NA	0.6481	0.4147	A	C	Hypertrophic scar || id:finn-b-L12_HYPETROPHICSCAR	finn-b-L12_HYPETROPHICSCAR	Hypertrophic scar	Hypertrophic scar || ||	TRUE	igd
