# Supplementary material for: The Causal Effect of Iron Traits on Risk of Hypertrophic Scarring: A Two‐Sample Mendelian Randomization Study
Source: J Cosmet Dermatol. 2025 May 2;24(5):e70216. doi: 10.1111/jocd.70216 (PMC12046542; doi:10.1111/jocd.70216)
Supplement: Supplementary file 3 — Table S3. The results of SNP selection (TFS to HTS). [file JOCD-24-e70216-s005.csv]

SNP	chr	pos	beta.outcome	se.outcome	samplesize.outcome	pval.outcome	eaf.outcome	effect_allele.outcome	other_allele.outcome	outcome	id.outcome	originalname.outcome	outcome.deprecated	mr_keep.outcome	data_source.outcome
rs806970	6	26141375	0.0142	0.0918	NA	0.877	0.08667	T	C	Hypertrophic scar || id:finn-b-L12_HYPETROPHICSCAR	finn-b-L12_HYPETROPHICSCAR	Hypertrophic scar	Hypertrophic scar || ||	TRUE	igd
rs2235233	6	27279852	-0.0241	0.0604	NA	0.690601	0.2444	C	T	Hypertrophic scar || id:finn-b-L12_HYPETROPHICSCAR	finn-b-L12_HYPETROPHICSCAR	Hypertrophic scar	Hypertrophic scar || ||	TRUE	igd
rs221834	7	100343175	0.0133	0.1083	NA	0.9019	0.0619	G	C	Hypertrophic scar || id:finn-b-L12_HYPETROPHICSCAR	finn-b-L12_HYPETROPHICSCAR	Hypertrophic scar	Hypertrophic scar || ||	TRUE	igd
rs8177272	3	133482870	0.0966	0.0559	NA	0.0839595	0.3043	A	G	Hypertrophic scar || id:finn-b-L12_HYPETROPHICSCAR	finn-b-L12_HYPETROPHICSCAR	Hypertrophic scar	Hypertrophic scar || ||	TRUE	igd
rs9389269	6	135427159	-0.0503	0.0541	NA	0.3522	0.3429	C	T	Hypertrophic scar || id:finn-b-L12_HYPETROPHICSCAR	finn-b-L12_HYPETROPHICSCAR	Hypertrophic scar	Hypertrophic scar || ||	TRUE	igd
rs604302	8	37004569	0.0591	0.0801	NA	0.4608	0.8815	C	T	Hypertrophic scar || id:finn-b-L12_HYPETROPHICSCAR	finn-b-L12_HYPETROPHICSCAR	Hypertrophic scar	Hypertrophic scar || ||	TRUE	igd
rs4790859	17	1897820	0.0438	0.0514	NA	0.3934	0.4925	G	A	Hypertrophic scar || id:finn-b-L12_HYPETROPHICSCAR	finn-b-L12_HYPETROPHICSCAR	Hypertrophic scar	Hypertrophic scar || ||	TRUE	igd
rs2841000	6	56077917	0.0373	0.0563	NA	0.5072	0.7078	T	C	Hypertrophic scar || id:finn-b-L12_HYPETROPHICSCAR	finn-b-L12_HYPETROPHICSCAR	Hypertrophic scar	Hypertrophic scar || ||	TRUE	igd
rs1800562	6	26093141	-0.0623	0.136	NA	0.6467	0.03698	A	G	Hypertrophic scar || id:finn-b-L12_HYPETROPHICSCAR	finn-b-L12_HYPETROPHICSCAR	Hypertrophic scar	Hypertrophic scar || ||	TRUE	igd
rs2061336	3	164591618	0.0139	0.1083	NA	0.8977	0.0613	G	A	Hypertrophic scar || id:finn-b-L12_HYPETROPHICSCAR	finn-b-L12_HYPETROPHICSCAR	Hypertrophic scar	Hypertrophic scar || ||	TRUE	igd
rs9990333	3	195827205	0.0564	0.0523	NA	0.2809	0.4097	T	C	Hypertrophic scar || id:finn-b-L12_HYPETROPHICSCAR	finn-b-L12_HYPETROPHICSCAR	Hypertrophic scar	Hypertrophic scar || ||	TRUE	igd
rs11046313	12	22274788	-0.0196	0.054	NA	0.716401	0.345	A	C	Hypertrophic scar || id:finn-b-L12_HYPETROPHICSCAR	finn-b-L12_HYPETROPHICSCAR	Hypertrophic scar	Hypertrophic scar || ||	TRUE	igd
rs855791	22	37462936	-0.1477	0.0539	NA	0.00612703	0.6525	G	A	Hypertrophic scar || id:finn-b-L12_HYPETROPHICSCAR	finn-b-L12_HYPETROPHICSCAR	Hypertrophic scar	Hypertrophic scar || ||	TRUE	igd
