# Supplementary material for: The Causal Effect of Iron Traits on Risk of Hypertrophic Scarring: A Two‐Sample Mendelian Randomization Study
Source: J Cosmet Dermatol. 2025 May 2;24(5):e70216. doi: 10.1111/jocd.70216 (PMC12046542; doi:10.1111/jocd.70216)
Supplement: Supplementary file 4 — Table S4. The results of SNP selection (FERR to HTS). [file JOCD-24-e70216-s003.csv]

SNP	chr	pos	beta.outcome	se.outcome	samplesize.outcome	pval.outcome	eaf.outcome	effect_allele.outcome	other_allele.outcome	outcome	id.outcome	originalname.outcome	outcome.deprecated	mr_keep.outcome	data_source.outcome	proxy.outcome	target_snp.outcome	proxy_snp.outcome	target_a1.outcome	target_a2.outcome	proxy_a1.outcome	proxy_a2.outcome
rs651007	9	136153875	-0.045	0.0617	NA	0.466	0.222	T	C	Hypertrophic scar || id:finn-b-L12_HYPETROPHICSCAR	finn-b-L12_HYPETROPHICSCAR	Hypertrophic scar	Hypertrophic scar || ||	TRUE	igd	NA	NA	NA	NA	NA	NA	NA
rs7603193	2	60478727	-0.0692	0.1099	NA	0.528799	0.05828	T	C	Hypertrophic scar || id:finn-b-L12_HYPETROPHICSCAR	finn-b-L12_HYPETROPHICSCAR	Hypertrophic scar	Hypertrophic scar || ||	TRUE	igd	NA	NA	NA	NA	NA	NA	NA
rs12693541	2	190418690	-0.0943	0.082	NA	0.2505	0.8872	T	C	Hypertrophic scar || id:finn-b-L12_HYPETROPHICSCAR	finn-b-L12_HYPETROPHICSCAR	Hypertrophic scar	Hypertrophic scar || ||	TRUE	igd	NA	NA	NA	NA	NA	NA	NA
rs4376025	3	3419984	0.0083	0.0579	NA	0.886	0.7321	T	C	Hypertrophic scar || id:finn-b-L12_HYPETROPHICSCAR	finn-b-L12_HYPETROPHICSCAR	Hypertrophic scar	Hypertrophic scar || ||	TRUE	igd	NA	NA	NA	NA	NA	NA	NA
rs173780	5	60903201	-0.02	0.0639	NA	0.7539	0.2099	A	G	Hypertrophic scar || id:finn-b-L12_HYPETROPHICSCAR	finn-b-L12_HYPETROPHICSCAR	Hypertrophic scar	Hypertrophic scar || ||	TRUE	igd	NA	NA	NA	NA	NA	NA	NA
rs7395347	11	9152463	-0.0699	0.0545	NA	0.1995	0.3369	T	C	Hypertrophic scar || id:finn-b-L12_HYPETROPHICSCAR	finn-b-L12_HYPETROPHICSCAR	Hypertrophic scar	Hypertrophic scar || ||	TRUE	igd	NA	NA	NA	NA	NA	NA	NA
rs1050045	12	58115271	-0.1089	0.0535	NA	0.0415403	0.3719	C	T	Hypertrophic scar || id:finn-b-L12_HYPETROPHICSCAR	finn-b-L12_HYPETROPHICSCAR	Hypertrophic scar	Hypertrophic scar || ||	TRUE	igd	NA	NA	NA	NA	NA	NA	NA
rs2413450	22	37470224	-0.1286	0.052	NA	0.01337	0.5748	C	T	Hypertrophic scar || id:finn-b-L12_HYPETROPHICSCAR	finn-b-L12_HYPETROPHICSCAR	Hypertrophic scar	Hypertrophic scar || ||	TRUE	igd	NA	NA	NA	NA	NA	NA	NA
rs1800562	6	26093141	-0.0623	0.136	NA	0.6467	0.03698	A	G	Hypertrophic scar || id:finn-b-L12_HYPETROPHICSCAR	finn-b-L12_HYPETROPHICSCAR	Hypertrophic scar	Hypertrophic scar || ||	TRUE	igd	NA	NA	NA	NA	NA	NA	NA
rs1752162	9	126551037	-0.0282	0.0704	NA	0.6888	0.1557	T	C	Hypertrophic scar || id:finn-b-L12_HYPETROPHICSCAR	finn-b-L12_HYPETROPHICSCAR	Hypertrophic scar	Hypertrophic scar || ||	TRUE	igd	NA	NA	NA	NA	NA	NA	NA
rs16976620	15	45249892	0.0707	0.0676	NA	0.2959	0.1752	A	G	Hypertrophic scar || id:finn-b-L12_HYPETROPHICSCAR	finn-b-L12_HYPETROPHICSCAR	Hypertrophic scar	Hypertrophic scar || ||	TRUE	igd	NA	NA	NA	NA	NA	NA	NA
rs9322487	6	155255431	0.0156	0.1211	NA	0.8977	0.04763	A	G	Hypertrophic scar || id:finn-b-L12_HYPETROPHICSCAR	finn-b-L12_HYPETROPHICSCAR	Hypertrophic scar	Hypertrophic scar || ||	TRUE	igd	NA	NA	NA	NA	NA	NA	NA
rs368243	17	56709034	-0.0441	0.0517	NA	0.3933	0.5609	C	T	Hypertrophic scar || id:finn-b-L12_HYPETROPHICSCAR	finn-b-L12_HYPETROPHICSCAR	Hypertrophic scar	Hypertrophic scar || ||	TRUE	igd	TRUE	rs368243	rs411988	T	C	G	A
