# Supplementary material for: The Causal Effect of Iron Traits on Risk of Hypertrophic Scarring: A Two‐Sample Mendelian Randomization Study
Source: J Cosmet Dermatol. 2025 May 2;24(5):e70216. doi: 10.1111/jocd.70216 (PMC12046542; doi:10.1111/jocd.70216)
Supplement: Supplementary file 5 — Table S5. The results of SNP selection (IRON to HTS). [file JOCD-24-e70216-s002.csv]

SNP	chr	pos	beta.outcome	se.outcome	samplesize.outcome	pval.outcome	eaf.outcome	effect_allele.outcome	other_allele.outcome	outcome	id.outcome	originalname.outcome	outcome.deprecated	mr_keep.outcome	data_source.outcome
rs13038647	20	48974248	0.0461	0.0522	NA	0.3773	0.5577	C	T	Hypertrophic scar || id:finn-b-L12_HYPETROPHICSCAR	finn-b-L12_HYPETROPHICSCAR	Hypertrophic scar	Hypertrophic scar || ||	TRUE	igd
rs7209063	17	1892031	0.041	0.0514	NA	0.4244	0.4897	G	C	Hypertrophic scar || id:finn-b-L12_HYPETROPHICSCAR	finn-b-L12_HYPETROPHICSCAR	Hypertrophic scar	Hypertrophic scar || ||	TRUE	igd
rs12731	2	239087912	0.0372	0.053	NA	0.4828	0.379	A	G	Hypertrophic scar || id:finn-b-L12_HYPETROPHICSCAR	finn-b-L12_HYPETROPHICSCAR	Hypertrophic scar	Hypertrophic scar || ||	TRUE	igd
rs604302	8	37004569	0.0591	0.0801	NA	0.4608	0.8815	C	T	Hypertrophic scar || id:finn-b-L12_HYPETROPHICSCAR	finn-b-L12_HYPETROPHICSCAR	Hypertrophic scar	Hypertrophic scar || ||	TRUE	igd
rs2075672	7	100240296	0.0219	0.0517	NA	0.671301	0.5522	G	A	Hypertrophic scar || id:finn-b-L12_HYPETROPHICSCAR	finn-b-L12_HYPETROPHICSCAR	Hypertrophic scar	Hypertrophic scar || ||	TRUE	igd
rs1800562	6	26093141	-0.0623	0.136	NA	0.6467	0.03698	A	G	Hypertrophic scar || id:finn-b-L12_HYPETROPHICSCAR	finn-b-L12_HYPETROPHICSCAR	Hypertrophic scar	Hypertrophic scar || ||	TRUE	igd
rs1525892	3	133484712	0.0967	0.0559	NA	0.0837298	0.3043	A	G	Hypertrophic scar || id:finn-b-L12_HYPETROPHICSCAR	finn-b-L12_HYPETROPHICSCAR	Hypertrophic scar	Hypertrophic scar || ||	TRUE	igd
rs1033478	6	56088216	0.0412	0.0554	NA	0.4566	0.6912	C	T	Hypertrophic scar || id:finn-b-L12_HYPETROPHICSCAR	finn-b-L12_HYPETROPHICSCAR	Hypertrophic scar	Hypertrophic scar || ||	TRUE	igd
rs6920211	6	135431318	-0.0354	0.0553	NA	0.5224	0.315	C	T	Hypertrophic scar || id:finn-b-L12_HYPETROPHICSCAR	finn-b-L12_HYPETROPHICSCAR	Hypertrophic scar	Hypertrophic scar || ||	TRUE	igd
rs7172337	15	61767743	-0.0337	0.0598	NA	0.5733	0.2461	C	T	Hypertrophic scar || id:finn-b-L12_HYPETROPHICSCAR	finn-b-L12_HYPETROPHICSCAR	Hypertrophic scar	Hypertrophic scar || ||	TRUE	igd
rs855791	22	37462936	-0.1477	0.0539	NA	0.00612703	0.6525	G	A	Hypertrophic scar || id:finn-b-L12_HYPETROPHICSCAR	finn-b-L12_HYPETROPHICSCAR	Hypertrophic scar	Hypertrophic scar || ||	TRUE	igd
